# Supplementary material for: Cohort profile: A prospective cohort study on newlywed couples in rural and poor urban Bangladesh
Source: PLoS One. 2025 Jan 22;20(1):e0316230. doi: 10.1371/journal.pone.0316230 (PMC11753628; doi:10.1371/journal.pone.0316230)
Supplement: S2 File — (XLSX) [file pone.0316230.s002.xlsx]

## Sheet: Codebook
Variable Name	Variable label	Value label
uniqID	Unique ID
Sex	Sex of the respondent	1=Husband 2=Wife
RulUrb	Area of residence	1=Rural 2=Urban
Q206	Age of the respondent on the day of interview
Q211	Education - highest level	0= No education
Q225	Involved in income generating activity	1=Yes 2=No
Q228	Religion	1=Islam 2=Hinduism 3=Christianity 4=Buddhist 5=Other
Q231	Type of family	1=Nuclear family 2=Joint family
Q202	Type of marriage	1=Arranged 2=Affair
Q401	Age at marriage
Q403	Prefered age at marriage

## Sheet: Readme
SlNo	Question No	Table Name	Primary Key
1	Q206 Q211 Q225 Q228 Q231	Table 5: Sociodemographic information of enrolled newlywed couples	uniqID,RulUrb
2	Q401 Q403 Q202	Table 6: Marriage dynamics of the cohort	uniqID,RulUrb

## Sheet: Dataset
uniqID	Sex	RulUrb	Q206	Q211	Q225	Q228	Q231	Q401	Q403	Q202
256	2	1	20	11	2	1	2	20	20	1
270	2	1	19	10	2	1	2	19	19	1
249	2	1	20	5	2	1	2	20	20	1
111	1	1	31	5	1	1	2	30	30	1
269	1	1	21	4	1	1	2	21	25	1
102	1	1	24	11	1	1	2	24	24	1
124	2	1	21	8	1	1	2	21	21	1
080	1	1	21	8	2	2	2	21	26	1
147	2	1	18	9	2	1	2	18	18	1
280	1	1	21	0	1	2	2	21	21	2
250	1	1	21	4	1	1	2	21	21	2
189	2	1	18	10	2	1	2	18	18	1
058	2	1	17	7	2	2	2	17	21	1
222	1	1	19	3	1	1	2	18	18	1
241	2	1	16	8	2	1	2	16	18	2
117	1	1	28	7	1	1	2	28	25	1
002	2	1	16	9	2	1	2	16	17	1
291	2	1	15	8	2	1	2	17	18	1
166	1	1	17	11	1	1	2	17	17	2
170	2	1	19	6	2	1	2	19	20	2
227	1	1	25	10	1	1	2	25	25	1
136	2	1	26	15	2	1	2	26	26	1
174	1	1	38	10	1	1	1	38	25	1
139	2	1	18	4	1	1	2	18	18	2
057	1	1	21	11	1	1	2	21	21	1
205	2	1	19	10	1	1	2	19	19	1
113	1	1	19	5	1	1	2	19	25	2
090	1	1	16	9	1	1	2	16	16	1
225	2	1	21	12	1	1	2	21	21	1
253	1	1	32	17	1	1	2	32	22	1
257	1	1	22	13	1	1	2	22	22	1
254	1	1	28	10	1	1	2	28	25	1
254	2	1	20	10	1	1	2	20	20	1
086	2	1	25	15	2	2	2	25	25	1
186	2	1	19	12	2	1	2	19	20	1
236	1	1	27	7	1	1	2	27	27	1
140	1	1	26	10	1	1	2	26	26	1
044	1	1	20	12	1	1	2	20	20	1
138	2	1	22	12	1	1	2	22	22	2
279	1	1	26	7	1	1	2	26	26	1
043	2	1	21	13	1	1	2	21	21	1
213	1	1	29	8	1	1	2	29	22	1
292	2	1	20	11	2	1	2	20	20	1
138	1	1	25	13	2	1	2	25	28	2
140	2	1	22	8	2	1	2	22	22	1
010	2	1	22	12	1	1	2	22	22	1
147	1	1	24	16	1	1	2	24	24	1
072	2	1	30	4	2	1	2	30	30	1
283	1	1	30	0	1	1	2	30	27	1
251	2	1	24	13	1	1	2	24	24	1
097	1	1	30	12	1	1	2	29	29	1
203	1	1	23	2	1	1	2	23	23	1
259	1	1	28	4	1	1	2	28	25	1
020	1	1	29	9	1	1	2	29	29	1
182	1	1	33	9	1	1	2	33	33	1
008	2	1	24	9	2	1	2	24	20	1
289	1	1	28	6	1	1	2	28	28	2
286	2	1	20	9	2	1	2	20	22	2
070	2	1	17	10	2	1	2	17	19	1
185	1	1	23	15	1	1	2	23	23	1
222	2	1	15	7	1	1	2	15	18	1
024	2	1	18	4	2	2	2	18	18	1
109	1	1	20	11	2	1	2	20	20	2
284	2	1	18	10	1	2	2	18	20	1
284	1	1	32	4	1	2	2	32	32	1
304	1	1	25	15	1	1	2	25	23	1
193	2	1	19	9	2	1	2	19	19	1
132	2	1	15	9	2	1	2	15	18	1
013	1	1	25	14	1	1	2	25	25	1
282	2	1	19	12	2	1	2	19	19	1
167	1	1	26	3	1	1	2	27	27	1
232	2	1	18	11	2	1	2	18	18	1
096	2	1	17	11	2	1	2	17	18	1
079	2	1	33	10	1	2	2	33	20	2
010	1	1	23	13	1	1	2	23	23	1
095	2	1	19	12	2	1	2	19	19	1
097	2	1	18	11	2	1	2	18	18	1
177	2	1	17	10	1	1	2	17	20	1
291	1	1	29	5	1	1	2	29	29	1
125	1	1	34	3	1	1	2	34	29	1
242	1	1	26	7	1	1	2	26	26	1
037	1	1	20	6	1	1	2	20	20	1
204	1	1	19	3	1	1	2	19	19	1
226	2	1	18	10	2	1	2	18	18	1
091	2	1	20	9	2	1	2	19	19	1
247	2	1	19	9	2	1	2	19	21	2
104	2	1	16	9	2	1	2	16	20	1
263	2	1	18	9	2	1	2	18	18	2
001	1	1	24	4	1	2	2	24	24	1
280	2	1	16	3	2	2	2	16	18	2
106	2	1	18	11	1	1	2	18	18	2
212	1	1	34	0	1	1	2	34	22	1
266	1	1	29	5	1	1	2	29	29	1
050	2	1	19	11	2	1	2	19	20	1
078	2	1	20	8	2	2	2	20	20	1
199	2	1	15	8	2	1	2	14	48	1
261	1	1	27	12	1	2	2	27	27	1
051	1	1	23	14	2	1	2	22	25	2
067	1	1	16	9	2	1	2	16	20	2
153	2	1	17	9	2	1	2	17	17	1
018	2	1	21	9	2	1	2	21	20	1
260	1	1	26	13	1	1	2	26	26	1
084	1	1	33	7	1	1	2	33	33	1
137	1	1	26	10	1	1	1	26	24	1
120	1	1	25	9	1	2	2	25	25	1
001	2	1	16	8	2	2	2	16	18	1
207	1	1	34	6	1	1	2	34	25	1
209	1	1	32	16	1	1	2	32	26	1
119	1	1	32	9	1	1	2	32	30	1
056	1	1	28	12	1	1	2	28	24	1
157	2	1	15	8	2	2	2	15	18	1
182	2	1	16	9	1	1	2	16	20	1
235	2	1	18	6	1	1	2	18	18	1
156	2	1	18	10	1	1	2	18	18	1
269	2	1	17	7	2	1	2	17	20	1
179	1	1	20	4	1	1	2	21	21	1
171	1	1	25	8	1	1	2	25	25	1
012	2	1	20	11	2	1	2	19	19	1
208	2	1	19	12	2	1	2	19	19	1
114	1	1	27	9	1	1	2	26	26	1
077	2	1	25	5	1	2	2	25	25	2
077	1	1	21	8	1	2	2	21	25	2
221	2	1	22	10	1	1	2	22	22	1
106	1	1	21	12	1	1	2	20	20	2
172	1	1	20	5	1	1	1	20	23	1
118	1	1	19	7	1	2	2	19	25	1
057	2	1	18	11	2	1	2	18	18	1
201	1	1	22	5	1	1	2	20	20	1
114	2	1	23	9	2	1	2	23	22	1
065	2	1	16	9	2	1	2	16	18	1
243	1	1	33	17	1	1	2	34	30	1
193	1	1	18	2	1	1	2	18	23	1
005	2	1	18	10	2	1	2	17	19	1
035	2	1	20	8	2	1	2	19	19	2
036	1	1	30	4	1	1	2	30	30	1
229	2	1	17	7	2	1	2	16	18	2
164	1	1	26	10	1	1	2	26	26	1
248	2	1	18	11	2	1	2	18	20	2
028	1	1	23	9	1	1	2	22	25	1
112	2	1	20	9	2	1	2	20	20	1
045	1	1	23	12	1	1	2	23	25	1
159	2	1	20	9	2	1	2	20	18	2
083	2	1	17	4	2	1	2	17	17	2
277	1	1	20	13	2	1	2	20	20	2
192	1	1	20	9	1	1	2	20	20	1
304	2	1	17	9	2	1	2	17	18	1
069	1	1	34	9	2	1	2	34	26	1
159	1	1	24	7	1	1	2	24	24	2
027	1	1	18	4	1	2	2	18	18	2
192	2	1	17	10	2	1	2	17	19	1
271	2	1	22	12	2	1	2	22	22	1
216	1	1	33	15	1	1	2	33	26	1
165	2	1	16	9	2	1	2	15	18	1
073	2	1	17	10	2	1	2	16	18	1
207	2	1	19	12	2	1	2	19	19	2
122	1	1	31	10	1	1	2	30	26	1
144	2	1	19	9	2	1	2	19	19	1
228	2	1	16	11	2	1	2	16	21	1
186	1	1	35	7	1	1	2	35	25	1
130	2	1	18	10	2	2	2	18	18	1
285	1	1	33	3	1	1	2	33	25	1
038	1	1	28	8	1	1	2	28	28	1
025	2	1	15	8	2	2	2	15	18	1
063	2	1	21	10	1	2	2	21	21	1
285	2	1	16	10	2	1	2	16	20	1
146	2	1	19	12	2	1	2	19	19	1
015	2	1	17	10	2	1	2	17	17	1
046	1	1	27	17	1	1	2	27	27	1
089	2	1	19	11	2	1	2	19	19	1
003	2	1	17	8	2	1	2	17	17	1
083	1	1	22	4	1	1	2	22	22	1
095	1	1	23	13	1	1	2	22	22	1
283	2	1	18	8	2	1	2	18	20	1
047	2	1	22	11	1	1	2	22	22	2
006	1	1	28	12	1	1	2	27	27	1
200	1	1	20	4	1	1	2	20	20	1
135	2	1	20	12	1	1	2	28	22	1
030	2	1	16	0	2	1	2	15	15	2
137	2	1	16	10	2	1	1	16	16	1
061	1	1	24	4	1	1	2	24	24	2
035	1	1	26	9	1	1	2	26	26	1
171	2	1	20	8	2	1	2	20	20	1
076	2	1	21	12	1	1	2	21	21	1
037	2	1	16	9	2	1	2	16	18	1
245	2	1	16	9	2	1	2	16	18	1
118	2	1	20	12	1	2	2	20	20	1
214	2	1	15	6	2	1	2	15	19	1
305	1	1	20	2	1	1	2	20	24	1
275	1	1	21	4	1	1	2	21	21	1
008	1	1	30	10	1	1	2	30	27	1
093	2	1	18	9	2	1	2	18	18	1
221	1	1	25	3	1	1	2	25	25	1
068	1	1	31	10	1	1	2	31	25	1
274	1	1	37	10	1	1	2	37	28	1
060	2	1	17	11	2	1	2	17	1	1
003	1	1	23	6	1	1	2	23	23	1
155	2	1	19	12	2	1	2	20	20	2
272	2	1	18	8	2	1	2	18	18	1
213	2	1	20	8	1	1	2	19	19	1
203	2	1	18	9	2	1	2	18	18	2
128	2	1	18	9	2	1	2	18	18	1
131	1	1	32	15	1	2	1	32	34	1
081	2	1	16	9	2	1	2	16	18	1
238	2	1	19	9	2	1	2	18	25	1
006	2	1	29	17	2	1	2	29	29	1
099	1	1	17	9	1	2	1	17	22	1
045	2	1	16	7	2	1	2	16	18	1
126	2	1	17	9	2	1	2	17	20	1
224	1	1	20	11	1	1	2	20	24	1
066	1	1	28	16	1	1	2	28	24	1
252	2	1	17	8	2	1	2	17	17	2
062	2	1	16	9	2	1	2	16	18	1
046	2	1	24	12	2	1	2	24	24	1
051	2	1	19	9	2	1	2	18	18	2
054	2	1	19	12	2	1	2	19	20	1
267	2	1	14	8	2	1	2	14	18	2
092	1	1	26	12	1	1	2	26	26	1
196	2	1	15	7	1	1	2	15	15	1
096	1	1	29	18	1	1	2	29	27	1
246	1	1	19	3	1	1	2	23	23	1
033	2	1	18	9	2	1	2	18	18	1
246	2	1	15	6	2	1	2	15	18	1
087	2	1	14	5	2	1	2	13	13	1
154	2	1	17	11	2	1	2	16	18	1
032	2	1	18	11	2	1	2	18	18	2
065	1	1	20	5	1	1	2	20	25	1
142	1	1	25	11	1	1	2	25	25	1
011	1	1	36	10	1	1	2	34	34	1
265	1	1	26	16	1	1	2	26	26	2
129	1	1	27	7	1	1	2	26	26	1
080	2	1	16	6	2	2	2	15	18	1
043	1	1	24	14	1	1	2	23	23	1
190	2	1	25	16	2	1	2	25	20	1
197	1	1	20	4	1	1	2	20	25	1
038	2	1	19	12	1	1	2	19	19	1
295	1	1	37	6	1	1	2	37	22	1
019	2	1	19	10	2	1	2	18	22	1
175	1	1	32	15	1	1	2	32	25	1
206	1	1	27	2	1	1	2	27	27	1
073	1	1	28	12	1	1	2	28	28	1
068	2	1	28	10	2	1	2	28	28	1
103	2	1	19	11	1	2	2	19	20	2
165	1	1	26	12	1	1	2	25	27	1
198	1	1	23	13	1	1	2	23	25	1
178	2	1	20	11	1	1	2	28	23	2
136	1	1	26	10	1	1	2	26	26	1
282	1	1	23	14	1	1	2	23	23	1
220	1	1	26	7	1	1	2	26	26	1
191	2	1	17	10	2	1	2	17	19	2
053	1	1	32	9	1	1	2	32	32	1
180	2	1	16	9	2	1	2	16	18	1
015	1	1	23	15	1	1	2	22	22	1
149	1	1	21	13	1	1	2	21	21	1
148	1	1	20	5	1	1	2	19	19	2
297	2	1	19	10	2	1	2	19	19	1
225	1	1	34	12	1	1	2	34	30	1
021	2	1	16	8	2	1	2	16	18	1
258	1	1	26	5	1	1	2	26	26	1
173	1	1	35	8	1	1	1	35	30	1
173	2	1	19	10	2	1	2	19	19	1
148	2	1	13	7	2	1	2	13	22	2
201	2	1	19	9	2	1	2	19	21	1
212	2	1	19	10	2	1	2	19	19	1
144	1	1	22	4	1	1	2	22	26	1
131	2	1	34	17	1	2	1	33	25	1
116	2	1	23	12	1	1	2	23	20	1
132	1	1	26	7	1	1	2	26	26	1
123	2	1	18	11	2	1	2	17	18	2
296	2	1	20	7	2	1	2	20	23	2
288	2	1	22	10	2	1	2	22	22	2
107	1	1	29	16	1	1	2	29	29	1
191	1	1	23	13	1	1	2	23	25	1
052	1	1	20	12	1	1	2	20	20	2
156	1	1	22	12	2	1	2	22	22	1
286	1	1	19	8	1	1	2	19	19	2
014	2	1	20	12	1	1	2	20	20	1
013	2	1	16	11	1	1	2	16	18	1
074	1	1	29	9	1	1	2	29	27	1
293	2	1	14	8	2	1	2	14	17	1
262	1	1	29	4	1	1	2	29	29	1
276	1	1	28	16	1	1	2	28	28	1
075	2	1	15	8	2	1	2	15	18	1
090	2	1	16	9	2	1	2	16	18	2
036	2	1	17	9	2	1	2	17	17	1
237	2	1	21	9	2	1	2	21	15	1
281	1	1	15	4	1	1	2	18	22	1
129	2	1	15	9	2	1	2	15	18	1
009	1	1	32	17	1	1	2	32	27	1
034	2	1	15	9	2	1	2	15	18	1
268	1	1	20	12	2	1	2	20	23	2
263	1	1	22	4	1	1	2	22	22	1
226	1	1	20	5	1	1	2	20	20	1
302	1	1	23	9	1	1	2	23	25	1
074	2	1	20	12	2	1	2	20	24	1
102	2	1	18	10	2	1	2	18	18	1
278	1	1	30	8	1	1	2	30	22	1
248	1	1	36	11	1	1	2	36	30	1
292	1	1	21	1	1	1	2	21	21	1
199	1	1	31	8	1	1	2	30	24	1
064	2	1	16	5	2	1	2	16	18	1
174	2	1	29	11	2	1	2	29	29	1
039	2	1	16	9	2	2	2	16	16	1
163	1	1	37	9	1	1	2	37	37	1
241	1	1	22	2	1	1	2	22	22	2
234	2	1	18	11	2	1	2	18	18	1
202	2	1	20	8	2	1	2	17	17	1
158	1	1	23	17	1	1	2	23	23	1
085	2	1	21	8	1	1	2	21	20	1
150	1	1	24	4	1	2	2	23	23	2
240	2	1	18	11	2	1	2	18	20	1
126	1	1	23	12	1	1	2	23	23	1
293	1	1	26	4	1	1	2	26	26	1
149	2	1	23	13	1	1	2	23	23	1
187	1	1	20	5	1	1	2	20	20	2
273	1	1	22	10	1	1	2	22	20	1
081	1	1	25	7	1	1	2	25	25	1
009	2	1	21	12	2	1	2	21	21	1
023	1	1	24	0	1	2	2	23	23	1
151	1	1	28	7	1	1	2	28	28	1
234	1	1	31	3	1	1	2	31	24	1
202	1	1	25	12	1	1	2	25	25	1
127	1	1	32	8	1	1	2	32	24	1
021	1	1	21	6	1	1	2	21	26	1
278	2	1	17	10	2	1	2	17	18	1
190	1	1	32	16	1	1	2	31	31	1
108	2	1	22	5	2	2	2	21	21	1
109	2	1	19	11	1	1	2	19	19	2
262	2	1	24	10	2	1	2	24	24	1
240	1	1	30	8	1	1	2	30	30	1
017	2	1	18	10	1	1	2	18	20	2
016	2	1	21	4	2	1	2	20	20	1
260	2	1	20	10	1	1	2	20	20	2
032	1	1	23	10	1	1	2	22	26	2
154	1	1	26	17	1	1	2	26	26	1
116	1	1	25	10	1	1	2	24	24	1
022	2	1	19	11	1	1	2	18	18	1
218	2	1	24	15	1	2	2	24	24	1
088	2	1	25	0	2	1	2	24	24	1
108	1	1	27	7	1	2	2	27	32	1
055	2	1	17	10	2	1	2	17	18	1
058	1	1	34	6	1	2	2	34	29	1
300	2	1	18	9	2	1	2	18	18	1
048	1	1	25	11	1	1	2	25	25	1
133	1	1	29	10	2	1	2	28	25	2
155	1	1	20	7	1	1	2	20	20	2
125	2	1	17	9	2	1	2	17	22	1
205	1	1	24	14	1	1	2	24	20	1
005	1	1	23	9	1	1	2	22	22	1
153	1	1	25	12	1	1	2	25	25	1
258	2	1	18	10	2	1	2	18	18	1
130	1	1	28	0	1	2	2	28	28	1
101	2	1	21	12	2	1	2	21	21	1
103	1	1	20	10	1	2	2	20	20	2
044	2	1	20	12	1	1	2	20	20	2
274	2	1	17	10	2	1	2	17	20	1
098	1	1	29	2	1	2	2	28	28	1
071	1	1	30	7	1	1	2	30	27	1
168	1	1	19	4	1	1	2	19	19	1
303	2	1	16	8	2	1	2	16	18	1
123	1	1	19	12	2	1	2	19	21	2
299	2	1	20	7	2	1	2	20	20	1
110	1	1	29	15	1	1	2	28	28	1
209	2	1	17	11	2	1	2	17	17	1
276	2	1	29	16	1	1	2	29	25	2
067	2	1	18	10	2	1	2	18	18	2
119	2	1	16	9	2	1	2	16	18	1
259	2	1	18	10	2	1	2	18	21	1
063	1	1	32	0	1	2	2	32	32	1
298	2	1	19	9	2	1	2	19	19	1
169	1	1	27	3	1	1	2	27	27	1
160	1	1	23	13	1	1	2	23	23	1
078	1	1	25	2	1	2	2	25	25	1
145	2	1	20	6	1	1	2	19	20	1
018	1	1	27	12	1	1	2	27	27	1
250	2	1	15	8	2	1	2	15	17	2
040	1	1	30	10	1	1	2	30	25	1
287	1	1	29	16	1	1	2	29	29	1
187	2	1	18	11	1	1	2	18	20	2
277	2	1	18	9	2	1	2	18	18	2
085	1	1	30	5	1	1	2	30	30	1
252	1	1	21	9	1	1	2	21	21	2
264	1	1	21	4	1	1	2	21	21	1
228	1	1	25	15	1	1	2	25	21	1
271	1	1	26	11	1	1	2	26	26	1
181	2	1	15	9	2	1	1	14	16	1
091	1	1	23	9	1	1	2	23	23	1
158	2	1	16	10	2	1	2	16	17	1
023	2	1	15	6	1	2	2	15	18	1
238	1	1	19	4	1	1	2	19	25	2
215	1	1	27	7	1	1	2	27	27	1
033	1	1	20	10	1	1	2	19	24	1
197	2	1	17	7	2	1	2	17	18	1
022	1	1	26	8	1	1	2	26	26	1
218	1	1	34	16	1	2	2	32	27	1
170	1	1	30	5	1	1	2	30	25	1
231	1	1	21	6	1	1	2	21	25	1
163	2	1	15	9	2	1	2	15	18	1
094	2	1	20	9	2	1	2	20	20	1
301	1	1	24	12	1	1	2	24	24	1
200	2	1	14	7	2	1	2	14	15	1
034	1	1	24	15	1	1	2	24	24	1
301	2	1	17	9	2	1	2	17	20	1
184	2	1	16	9	1	1	2	16	19	1
115	2	1	18	10	2	1	2	17	20	1
267	1	1	18	0	1	1	2	18	18	1
104	1	1	25	12	1	1	2	25	25	1
121	1	1	33	7	1	1	2	32	32	1
093	1	1	19	11	2	1	2	19	19	1
039	1	1	21	9	1	2	2	20	20	1
128	1	1	32	12	1	1	2	32	25	1
028	2	1	20	9	1	1	2	21	21	1
139	1	1	24	10	1	1	2	23	28	1
100	2	1	17	9	2	1	2	17	17	1
162	1	1	32	17	1	1	2	31	31	1
255	1	1	30	7	1	1	2	30	25	1
157	1	1	32	2	1	2	2	32	24	1
179	2	1	16	9	2	1	2	16	18	1
059	1	1	34	8	1	2	2	34	30	1
290	2	1	18	11	2	1	2	18	18	1
056	2	1	18	9	2	1	2	18	18	1
217	1	1	34	5	1	2	2	34	28	1
224	2	1	19	10	2	1	2	18	18	1
244	2	1	21	12	2	1	2	21	21	1
265	2	1	18	10	2	1	2	18	18	1
208	1	1	22	16	1	1	2	22	22	1
088	1	1	32	8	1	1	2	31	27	1
176	2	1	22	9	2	1	2	22	20	1
168	2	1	17	7	2	1	2	17	17	1
273	2	1	20	8	2	1	2	20	20	1
152	1	1	22	7	1	1	2	22	22	2
014	1	1	31	18	1	1	2	31	31	1
086	1	1	32	9	1	2	2	32	28	1
270	1	1	26	8	1	1	2	26	26	1
111	2	1	18	7	2	1	2	18	18	1
025	1	1	32	0	1	2	2	31	22	1
244	1	1	31	5	1	1	2	31	31	1
054	1	1	26	9	1	1	2	26	26	1
216	2	1	25	13	1	1	2	25	25	1
227	2	1	22	13	2	1	2	21	21	2
161	2	1	17	10	2	1	2	17	18	1
261	2	1	24	12	1	2	2	24	24	1
245	1	1	29	4	1	1	2	29	27	1
288	1	1	22	14	1	1	2	22	22	1
143	1	1	32	9	1	2	2	32	28	1
195	2	1	19	9	2	1	2	19	19	1
215	2	1	20	12	1	1	2	20	20	1
247	1	1	22	5	1	1	2	22	25	1
206	2	1	17	9	2	1	2	17	17	1
188	2	1	26	14	2	1	2	25	18	2
194	1	1	23	4	1	1	2	23	23	1
041	2	1	16	9	1	1	2	16	18	1
233	1	1	28	5	1	1	2	28	22	1
082	1	1	31	9	1	1	2	30	30	1
062	1	1	29	9	1	1	2	28	25	1
223	1	1	23	4	1	1	2	23	23	1
230	2	1	13	6	2	1	2	13	23	1
107	2	1	18	11	2	1	2	18	18	1
177	1	1	29	10	1	1	2	29	27	1
236	2	1	17	10	2	1	2	17	19	1
061	2	1	21	13	1	1	2	21	18	1
079	1	1	33	4	1	2	2	32	32	2
184	1	1	25	4	1	1	2	25	25	1
210	2	1	22	9	1	1	2	22	22	1
049	1	1	22	12	1	1	2	22	22	1
231	2	1	19	7	2	1	2	19	19	1
055	1	1	24	7	1	1	2	25	25	1
151	2	1	16	10	2	1	2	16	17	1
087	1	1	24	5	1	1	2	27	23	1
194	2	1	15	8	2	1	2	15	18	1
027	2	1	15	4	1	2	2	16	16	2
110	2	1	18	9	2	1	2	18	18	1
100	1	1	29	4	1	1	2	28	28	1
161	1	1	19	8	1	1	2	19	23	2
115	1	1	27	10	1	1	2	27	27	1
031	1	1	22	11	1	1	2	22	22	1
143	2	1	16	7	2	2	2	16	16	1
294	1	1	30	12	1	1	2	30	25	1
121	2	1	15	9	2	1	2	15	15	1
305	2	1	18	7	2	1	2	18	18	1
053	2	1	20	12	1	1	2	19	19	1
050	1	1	31	9	1	1	2	31	31	1
180	1	1	30	7	1	1	2	30	30	1
249	1	1	22	6	1	1	2	20	20	1
243	2	1	20	12	2	1	2	22	22	1
072	1	1	29	5	1	1	2	29	22	1
294	2	1	17	10	2	1	2	17	30	1
002	1	1	29	9	1	1	2	29	29	1
084	2	1	20	9	2	1	2	20	20	1
120	2	1	16	8	2	2	2	16	18	1
007	1	1	32	10	1	1	2	32	32	1
134	2	1	16	9	2	1	2	16	16	2
012	1	1	31	15	1	1	2	31	27	1
105	1	1	28	0	1	1	1	28	24	1
233	2	1	20	11	1	1	2	20	20	1
041	1	1	23	12	1	1	2	23	23	1
162	2	1	24	14	1	1	2	23	23	1
004	2	1	18	10	2	1	2	18	22	1
275	2	1	15	2	2	1	2	15	15	1
181	1	1	31	8	1	1	1	31	25	1
239	1	1	35	17	1	1	2	35	30	2
076	1	1	26	10	1	1	2	26	24	1
105	2	1	14	8	2	1	1	14	18	1
042	2	1	29	12	2	1	2	28	22	1
141	2	1	15	10	1	1	2	15	18	2
164	2	1	23	12	2	1	2	23	23	1
176	1	1	35	9	1	1	2	35	25	1
098	2	1	22	5	2	2	2	22	22	1
178	1	1	30	16	1	1	2	30	25	1
016	1	1	20	2	1	1	2	20	25	1
219	1	1	22	5	1	1	2	22	22	1
251	1	1	26	16	1	1	2	26	29	1
020	2	1	18	11	1	1	2	48	48	1
172	2	1	23	7	2	1	2	13	17	2
290	1	1	33	16	1	1	2	33	33	1
030	1	1	22	5	1	1	2	21	21	2
210	1	1	25	7	1	1	2	25	25	1
094	1	1	24	14	1	1	2	23	23	1
257	2	1	16	8	2	1	2	16	20	2
092	2	1	18	10	2	1	2	17	19	2
299	1	1	28	4	1	1	2	28	28	1
026	2	1	20	11	1	1	2	19	19	1
113	2	1	15	9	2	1	2	15	15	2
297	1	1	24	7	1	1	2	24	24	1
011	2	1	17	9	2	1	2	16	18	1
124	1	1	24	7	1	1	2	24	24	1
042	1	1	27	1	1	1	2	27	27	1
289	2	1	27	12	1	1	2	27	20	1
069	2	1	22	11	1	1	2	25	25	1
134	1	1	21	7	1	1	2	20	20	2
264	2	1	16	7	1	1	2	16	18	2
279	2	1	17	9	2	1	2	17	19	1
101	1	1	27	12	1	1	2	27	27	1
127	2	1	17	10	2	1	2	17	17	1
040	2	1	16	9	2	1	2	16	18	1
070	1	1	32	9	1	1	2	32	30	1
287	2	1	19	11	2	1	2	19	21	1
295	2	1	22	12	1	1	2	22	22	1
298	1	1	31	10	1	1	2	31	31	1
223	2	1	15	6	2	1	2	15	18	1
049	2	1	21	12	1	1	2	21	21	1
232	1	1	28	16	1	1	2	28	23	1
167	2	1	20	5	2	1	2	20	22	1
029	1	1	36	7	1	1	2	36	30	1
266	2	1	17	9	2	1	2	17	19	1
031	2	1	18	11	2	1	2	17	18	1
026	1	1	27	8	1	1	2	27	27	1
195	1	1	25	3	1	1	2	25	25	1
230	1	1	22	10	1	1	2	22	22	1
019	1	1	29	6	1	1	2	29	29	1
142	2	1	15	9	2	1	2	15	18	1
166	2	1	13	7	2	1	2	13	20	2
145	1	1	21	3	1	1	2	21	24	1
217	2	1	20	10	1	2	2	20	25	1
024	1	1	21	4	1	2	2	20	20	1
169	2	1	25	12	1	1	2	25	25	1
146	1	1	21	10	1	1	2	20	20	1
150	2	1	16	7	1	2	2	16	19	2
099	2	1	14	7	2	2	1	14	18	1
211	2	1	16	10	2	1	2	16	16	1
237	1	1	19	4	1	1	2	19	25	1
064	1	1	20	9	1	1	2	20	20	1
112	1	1	26	12	1	1	2	25	25	1
004	1	1	30	4	1	1	2	30	30	1
122	2	1	15	9	2	1	2	16	18	1
052	2	1	21	12	1	1	2	21	21	2
235	1	1	32	4	1	1	2	32	32	1
188	1	1	27	9	1	1	2	27	27	2
300	1	1	24	6	1	1	2	24	24	1
204	2	1	18	7	2	1	2	18	20	1
066	2	1	20	12	1	1	2	20	20	1
255	2	1	19	11	2	1	2	19	20	1
089	1	1	28	16	1	1	2	29	29	1
047	1	1	20	12	1	1	2	28	28	1
152	2	1	16	8	2	1	2	16	16	2
239	2	1	16	9	2	1	2	16	18	2
253	2	1	18	10	2	1	2	17	17	1
060	1	1	32	11	1	1	2	32	32	1
268	2	1	16	9	2	1	2	16	20	2
198	2	1	19	8	2	1	2	18	18	1
211	1	1	29	5	1	1	2	29	25	1
219	2	1	21	11	1	1	2	21	21	1
214	1	1	22	4	1	1	2	22	22	2
117	2	1	19	8	2	1	2	19	19	1
075	1	1	29	3	1	1	2	29	24	1
007	2	1	17	10	2	1	2	17	18	1
175	2	1	25	9	1	1	2	25	25	1
185	2	1	16	9	2	1	2	17	18	1
082	2	1	20	11	2	1	2	19	19	1
196	1	1	29	5	1	1	2	28	28	2
296	1	1	15	4	1	1	2	15	20	2
141	1	1	30	17	1	1	2	30	25	1
059	2	1	15	9	2	2	2	15	20	1
183	2	1	19	12	1	1	2	18	18	1
272	1	1	21	3	1	1	2	21	21	1
303	1	1	27	8	1	1	2	27	27	1
302	2	1	17	0	2	1	2	17	20	1
281	2	1	15	9	2	1	2	15	18	1
160	2	1	18	12	2	1	2	18	18	1
242	2	1	17	10	1	1	2	17	20	1
135	1	1	22	10	1	1	2	21	24	1
029	2	1	21	10	2	1	2	21	18	1
017	1	1	23	8	1	1	2	23	23	2
220	2	1	14	7	2	1	2	14	14	1
189	1	1	29	4	1	1	2	29	29	1
133	2	1	16	7	2	1	2	16	18	1
071	2	1	18	12	1	1	2	17	17	1
256	1	1	22	12	1	1	2	22	22	1
048	2	1	17	10	2	1	2	17	18	1
183	1	1	31	12	1	1	2	31	31	1
229	1	1	20	4	1	1	2	20	23	2
622	1	2	19	2	1	1	2	19	19	1
624	1	2	32	7	1	1	2	32	32	1
561	2	2	21	12	1	1	2	21	21	2
476	1	2	21	2	1	2	2	21	25	1
397	1	2	20	10	1	1	2	20	20	2
526	2	2	16	6	2	1	2	16	18	1
342	1	2	24	8	1	1	2	24	24	2
450	2	2	16	5	1	1	2	16	18	2
611	1	2	20	5	1	1	2	19	19	2
353	1	2	23	7	1	1	2	23	23	1
354	2	2	20	11	1	1	2	20	20	2
364	1	2	32	3	1	1	2	32	32	1
458	2	2	19	12	2	1	2	19	19	2
621	2	2	18	5	1	1	2	17	18	2
440	1	2	22	7	1	1	2	22	22	1
535	1	2	22	1	1	1	2	21	21	1
609	2	2	17	7	2	1	1	16	18	2
403	2	2	16	7	2	1	2	16	18	1
392	1	2	23	15	1	1	2	23	23	1
336	1	2	19	8	2	1	2	19	19	2
513	1	2	21	10	1	1	2	21	21	1
579	1	2	20	9	1	1	2	20	20	2
487	1	2	21	8	1	1	2	21	24	2
313	2	2	13	2	2	1	2	13	18	1
564	1	2	23	15	1	1	2	23	25	1
432	2	2	16	4	1	1	1	16	18	2
339	2	2	16	2	1	1	2	16	18	2
384	1	2	22	2	1	1	2	22	22	2
551	1	2	22	3	1	1	2	22	22	1
583	2	2	19	10	2	1	2	19	19	1
431	1	2	20	0	1	1	2	20	20	1
485	2	2	14	8	2	1	2	14	18	1
536	2	2	17	8	2	1	2	16	18	1
601	2	2	15	5	1	1	2	14	18	2
522	1	2	17	0	1	1	1	17	17	2
620	2	2	20	12	2	1	2	20	20	2
653	2	2	18	3	1	1	2	18	18	2
509	2	2	16	8	1	1	1	16	18	2
451	2	2	18	6	2	1	2	18	18	1
500	2	2	16	10	1	1	2	16	18	1
463	1	2	24	4	1	1	1	24	24	2
307	2	2	14	5	2	1	2	14	14	1
481	1	2	24	7	1	1	2	24	24	1
432	1	2	20	8	1	1	1	20	20	2
552	1	2	19	8	1	1	2	19	19	2
457	1	2	26	5	1	1	2	26	26	1
606	1	2	22	3	1	1	2	22	22	1
492	2	2	17	10	2	1	2	17	22	2
320	1	2	22	2	1	1	2	22	22	1
500	1	2	35	8	1	1	2	32	30	2
449	1	2	21	0	1	1	1	21	21	2
363	2	2	17	11	2	1	2	17	18	1
648	2	2	17	8	1	1	2	17	17	2
377	1	2	26	8	1	1	2	26	26	1
349	2	2	19	11	1	1	2	18	18	2
338	1	2	23	5	1	1	2	23	23	2
559	2	2	16	2	2	1	2	16	20	2
587	2	2	16	7	2	1	2	16	19	1
517	2	2	17	11	1	1	1	17	17	2
367	1	2	18	2	1	1	2	18	18	1
447	1	2	21	7	1	1	2	21	21	1
540	1	2	24	8	1	1	2	24	24	1
387	1	2	20	10	1	1	2	20	20	2
489	1	2	20	2	1	1	2	20	20	2
583	1	2	22	4	1	1	2	22	22	1
489	2	2	14	5	1	1	2	14	18	2
318	1	2	20	7	1	1	2	20	20	2
445	2	2	17	4	1	1	2	17	18	1
443	1	2	23	16	1	1	2	23	23	2
398	1	2	23	7	1	1	2	23	23	2
619	2	2	16	9	2	1	1	16	20	2
598	2	2	23	16	2	1	2	23	23	2
613	2	2	20	12	1	1	2	20	22	2
348	1	2	19	5	1	1	2	19	19	2
398	2	2	18	10	2	1	2	18	20	2
599	1	2	20	8	1	1	2	20	25	2
311	1	2	19	7	1	1	1	19	19	1
596	1	2	23	14	2	1	2	23	30	2
496	2	2	19	1	1	1	2	19	19	2
402	2	2	16	8	2	1	2	15	19	2
346	1	2	21	4	1	1	2	21	21	2
589	2	2	17	6	1	1	1	16	18	1
407	2	2	20	10	2	1	2	20	20	1
584	2	2	19	5	1	1	2	19	20	2
650	1	2	19	4	1	1	2	19	23	1
454	1	2	25	0	1	1	2	25	25	1
425	2	2	19	7	1	1	1	19	18	1
548	2	2	14	8	2	1	1	14	18	2
420	1	2	20	7	1	1	2	20	22	1
390	1	2	20	2	1	1	2	20	20	2
328	2	2	17	6	2	1	2	17	22	1
455	2	2	18	8	2	1	2	18	18	1
496	1	2	22	4	1	1	2	22	24	2
616	1	2	28	9	1	1	1	28	28	1
518	2	2	15	7	1	1	2	15	18	2
341	1	2	19	3	1	1	2	19	19	2
431	2	2	19	11	1	1	2	18	18	1
511	1	2	21	5	1	1	1	21	24	2
522	2	2	17	5	2	1	1	17	17	2
463	2	2	17	3	1	1	1	17	17	2
461	2	2	19	11	1	1	2	19	19	1
627	2	2	21	6	1	1	1	21	21	2
567	1	2	18	9	1	1	1	18	20	2
663	2	2	27	16	1	2	2	27	27	1
533	2	2	18	5	1	1	1	18	20	2
337	1	2	25	7	1	1	2	25	25	1
418	2	2	20	7	2	1	2	20	20	2
593	2	2	16	6	2	1	2	15	18	1
405	2	2	15	5	1	1	2	15	18	2
395	1	2	19	6	1	1	2	19	25	2
647	1	2	35	12	1	1	1	35	22	1
514	1	2	21	5	1	1	2	21	21	1
357	1	2	18	2	1	1	1	18	22	2
590	2	2	18	5	2	1	2	18	18	1
348	2	2	18	6	2	1	2	18	18	2
350	2	2	15	7	2	1	2	15	19	1
513	2	2	15	9	2	1	2	15	15	2
368	1	2	21	3	1	1	2	21	21	2
321	2	2	17	4	1	1	2	17	20	1
643	2	2	14	7	2	1	2	14	14	2
378	1	2	19	5	1	1	2	19	23	1
557	2	2	21	4	2	1	1	21	21	2
418	1	2	23	5	1	1	2	23	23	1
408	2	2	14	5	2	1	2	14	19	1
644	2	2	17	9	2	1	2	16	20	1
660	2	2	18	8	1	1	1	18	18	2
521	1	2	32	7	1	1	2	32	32	1
385	2	2	16	2	1	1	1	16	18	2
615	1	2	25	10	1	1	2	25	25	1
401	1	2	20	2	1	1	1	20	24	1
594	1	2	22	1	1	1	2	22	22	1
460	2	2	14	7	2	1	1	14	18	2
314	2	2	17	3	2	1	2	17	17	1
497	1	2	34	7	1	1	1	34	24	2
503	2	2	20	10	1	1	1	20	18	2
560	1	2	24	12	1	1	2	24	24	1
345	2	2	15	9	2	1	2	15	15	2
558	2	2	17	9	1	1	2	17	18	2
386	2	2	14	5	2	1	2	13	20	1
399	2	2	19	10	1	1	2	18	22	2
584	1	2	19	5	1	1	2	19	17	2
666	1	2	27	4	1	1	2	27	27	1
529	2	2	15	8	2	1	2	15	18	2
430	2	2	21	12	2	1	1	21	21	2
484	1	2	18	8	1	1	1	18	20	2
507	2	2	15	8	2	1	2	15	19	1
379	2	2	18	5	2	1	1	17	17	2
350	1	2	24	7	1	1	2	24	24	1
533	1	2	21	0	1	1	1	21	21	1
370	1	2	25	15	1	1	2	25	25	1
342	2	2	19	9	2	1	2	19	19	2
506	1	2	25	5	1	1	2	25	25	2
466	2	2	22	12	2	1	2	22	25	2
570	1	2	24	0	1	1	2	24	20	1
545	2	2	14	2	2	1	1	14	18	1
607	1	2	22	0	1	1	1	22	24	1
365	2	2	15	4	1	1	2	15	18	2
573	2	2	15	6	2	1	2	15	18	1
565	1	2	21	11	1	1	2	21	28	1
612	1	2	22	12	1	1	2	22	22	1
328	1	2	23	8	1	1	2	23	25	1
614	2	2	15	6	2	1	1	14	10	1
461	1	2	22	5	1	1	2	22	22	2
587	1	2	20	11	1	1	2	20	20	1
416	1	2	20	12	1	1	2	20	20	2
481	2	2	18	11	2	1	2	18	18	1
550	2	2	18	2	2	1	2	17	17	1
374	2	2	15	10	2	1	2	15	18	2
312	1	2	24	14	1	1	2	24	24	2
573	1	2	19	8	1	1	2	19	19	1
327	1	2	25	10	1	1	2	25	20	1
419	1	2	20	9	1	1	2	20	20	1
367	2	2	14	6	1	1	2	14	14	1
330	1	2	34	5	1	1	2	34	25	1
563	1	2	16	8	1	1	2	15	20	1
308	2	2	17	2	2	1	2	17	20	1
560	2	2	16	9	2	1	2	15	18	1
628	1	2	33	3	1	1	2	33	58	1
536	1	2	19	0	1	1	2	19	19	1
313	1	2	20	10	1	1	2	20	20	1
369	2	2	19	8	1	1	2	19	19	1
315	1	2	23	10	1	1	2	23	23	2
369	1	2	26	4	1	1	2	26	26	1
406	2	2	17	6	1	1	1	17	18	2
469	1	2	21	4	1	1	2	21	24	2
634	1	2	24	0	1	1	2	24	24	1
638	2	2	18	7	2	1	2	18	18	1
366	1	2	30	8	1	1	1	30	20	1
437	1	2	21	5	1	1	1	21	25	2
322	1	2	22	2	1	1	2	22	22	2
525	1	2	17	5	1	1	2	17	22	2
618	1	2	23	8	1	1	2	23	23	1
525	2	2	13	4	1	1	2	13	18	2
607	2	2	16	5	1	1	1	15	18	1
353	2	2	18	10	1	1	2	17	17	1
393	1	2	24	6	1	1	2	24	24	2
493	1	2	18	10	1	1	2	18	18	1
627	1	2	21	3	1	1	2	21	25	2
426	2	2	18	7	1	1	2	17	17	2
645	2	2	20	3	1	1	1	20	20	2
486	1	2	17	8	1	1	2	17	22	2
323	2	2	29	2	1	1	1	29	18	1
325	2	2	14	6	2	1	2	14	18	1
601	1	2	17	7	1	1	2	17	24	2
603	1	2	20	6	1	1	1	20	25	1
521	2	2	17	5	2	1	2	16	16	1
332	1	2	20	5	1	1	2	20	20	1
495	1	2	21	3	1	1	2	21	21	2
400	2	2	20	10	1	1	2	20	25	1
334	1	2	22	7	1	1	2	22	22	1
331	2	2	18	9	1	1	2	18	18	2
632	1	2	27	16	2	1	2	27	20	1
381	2	2	17	9	2	1	2	17	17	1
355	2	2	17	9	2	1	2	16	20	2
400	1	2	27	7	1	1	1	27	27	1
416	2	2	18	10	1	1	2	18	20	2
327	2	2	15	8	1	1	2	15	18	2
338	2	2	14	5	2	1	2	14	18	2
505	1	2	22	4	1	1	2	21	25	2
340	2	2	17	9	2	1	2	17	20	1
439	2	2	16	5	2	1	1	16	18	2
340	1	2	25	7	1	1	2	25	25	1
576	1	2	29	4	1	1	2	29	26	1
384	2	2	14	7	1	1	2	14	17	2
542	2	2	17	4	2	1	2	17	17	1
332	2	2	30	5	1	1	2	24	24	1
589	1	2	19	4	1	1	1	19	19	1
424	1	2	20	7	1	1	2	20	20	1
556	1	2	22	10	1	1	1	22	25	2
394	1	2	18	7	1	1	1	18	18	1
582	2	2	13	8	2	1	2	13	18	1
417	2	2	18	7	1	1	1	18	18	1
465	1	2	19	4	1	1	1	19	19	2
441	2	2	18	6	2	1	2	18	18	1
577	2	2	16	2	1	1	1	16	20	2
347	2	2	18	9	2	1	2	17	17	2
553	2	2	15	9	1	1	2	15	18	2
464	2	2	17	9	1	1	2	17	17	1
590	1	2	22	7	1	1	2	22	22	1
628	2	2	18	4	2	1	2	18	18	1
640	2	2	15	4	1	1	2	14	20	1
479	2	2	20	6	2	1	2	20	19	1
571	1	2	23	4	1	1	2	23	23	1
443	2	2	21	14	2	1	2	21	21	2
659	1	2	22	4	1	1	2	21	21	1
532	1	2	24	6	1	1	2	24	26	1
578	2	2	14	9	2	1	2	14	18	1
503	1	2	23	0	1	1	1	23	23	2
543	1	2	18	0	1	1	2	18	20	2
380	2	2	17	6	2	1	2	17	18	2
339	1	2	18	2	1	1	2	18	18	2
472	1	2	21	3	1	1	2	21	21	1
360	2	2	23	13	1	1	2	22	22	2
478	2	2	17	8	1	1	2	16	18	2
550	1	2	21	9	1	1	2	21	21	2
515	1	2	18	3	1	1	1	18	24	1
664	2	2	14	4	1	1	2	13	22	2
512	2	2	15	6	1	1	2	15	18	2
396	2	2	17	10	2	1	2	16	16	1
374	1	2	22	7	1	1	2	22	20	2
421	1	2	22	5	1	1	2	22	22	1
391	2	2	17	8	2	1	1	17	20	2
605	1	2	26	5	1	1	1	26	26	2
541	2	2	19	6	2	1	2	18	19	1
439	1	2	26	5	1	1	2	26	26	2
591	2	2	14	8	2	1	1	14	18	1
460	1	2	20	3	1	1	1	20	26	2
441	1	2	24	5	1	1	2	24	24	1
395	2	2	18	5	1	1	2	18	18	2
454	2	2	15	5	2	1	2	15	18	1
448	1	2	28	5	1	1	2	28	28	1
450	1	2	21	4	1	1	2	21	21	2
527	2	2	13	6	1	1	2	13	18	2
563	2	2	13	5	1	1	2	13	18	2
420	2	2	15	9	2	1	2	15	18	1
608	1	2	19	7	1	1	1	19	19	2
355	1	2	20	4	1	1	1	20	25	2
410	2	2	15	7	1	1	2	15	18	2
403	1	2	18	11	1	1	2	18	18	1
578	1	2	19	12	1	1	2	19	19	1
508	1	2	22	0	1	1	2	22	22	1
462	2	2	19	1	2	1	1	18	18	1
448	2	2	20	8	1	1	2	19	19	1
642	1	2	19	5	1	1	2	19	22	2
637	1	2	19	1	1	1	2	19	19	2
325	1	2	20	10	1	1	2	20	20	2
412	2	2	16	5	2	1	2	16	18	1
309	1	2	26	8	1	1	2	26	26	1
641	1	2	23	12	1	1	2	23	23	1
333	2	2	15	6	2	1	2	15	18	2
414	1	2	20	12	1	1	2	20	20	1
383	1	2	23	5	1	1	2	23	23	1
656	2	2	23	8	1	1	1	22	22	2
421	2	2	17	5	1	1	2	17	17	2
566	1	2	23	16	1	1	2	23	23	2
666	2	2	18	7	2	1	2	17	17	1
359	1	2	24	10	1	1	2	24	24	1
552	2	2	15	5	1	1	2	15	18	2
344	1	2	21	2	1	1	1	21	21	1
593	1	2	22	4	1	1	2	21	21	1
377	2	2	16	5	2	1	2	16	18	1
557	1	2	22	7	1	1	1	22	22	2
569	1	2	18	8	1	1	1	18	20	2
562	2	2	17	7	2	1	1	17	19	1
561	1	2	24	16	1	1	2	24	22	1
603	2	2	18	4	1	1	1	18	20	1
318	2	2	14	4	2	1	2	14	18	2
495	2	2	15	8	1	1	2	15	18	2
608	2	2	17	10	2	1	2	17	18	2
498	2	2	21	11	2	1	2	21	21	1
602	1	2	23	8	1	1	2	23	23	2
437	2	2	18	4	1	1	2	18	18	2
512	1	2	22	2	1	1	2	22	22	2
359	2	2	19	11	2	1	2	19	19	1
515	2	2	13	5	2	1	2	13	18	1
659	2	2	21	7	1	1	2	20	20	2
600	2	2	18	10	2	1	1	18	18	2
382	1	2	22	2	1	1	2	22	24	1
572	2	2	15	5	1	1	1	15	15	2
331	1	2	25	12	1	1	2	25	28	2
485	1	2	20	2	1	1	2	20	20	1
636	2	2	17	10	2	1	2	17	17	2
551	2	2	17	7	1	1	2	47	47	1
532	2	2	21	10	1	1	2	20	20	2
523	2	2	14	10	2	1	2	14	14	1
604	2	2	18	2	2	1	2	18	18	1
502	1	2	30	7	1	1	2	30	25	1
492	1	2	24	4	1	1	2	24	24	2
438	2	2	15	9	2	1	1	15	48	2
636	1	2	17	7	1	1	2	17	22	2
387	2	2	16	5	1	1	2	16	18	2
365	1	2	19	5	1	1	2	19	19	2
514	2	2	19	0	2	1	2	19	20	2
651	1	2	27	10	1	1	1	27	27	2
544	2	2	18	7	1	1	2	18	18	2
617	2	2	18	9	2	1	2	17	18	1
524	2	2	18	10	1	1	2	17	18	2
426	1	2	23	9	1	1	2	23	23	2
371	1	2	19	10	2	1	2	19	21	2
311	2	2	14	9	2	1	1	14	18	2
644	1	2	28	5	1	1	2	28	28	1
417	1	2	21	8	1	1	1	21	25	1
361	2	2	18	10	2	1	1	18	24	2
599	2	2	15	8	2	1	2	15	18	2
566	2	2	21	12	1	1	2	20	20	2
341	2	2	15	7	2	1	2	15	20	2
487	2	2	18	10	1	1	2	18	18	2
321	1	2	19	2	1	1	2	19	19	1
413	1	2	27	5	1	2	2	27	27	1
335	1	2	26	9	1	1	1	26	31	2
629	1	2	19	5	1	1	2	19	18	2
470	2	2	13	7	2	1	2	13	18	1
409	1	2	26	12	1	1	1	26	24	1
385	1	2	24	2	1	1	1	24	24	1
597	1	2	21	9	1	1	2	21	24	2
612	2	2	18	11	1	1	2	17	19	1
482	2	2	20	12	1	1	2	19	19	2
455	1	2	22	7	1	1	2	22	22	1
362	2	2	17	6	2	1	2	17	17	2
622	2	2	14	9	2	1	2	13	18	1
345	1	2	21	9	1	1	2	21	21	2
538	1	2	20	4	1	1	2	20	20	2
490	1	2	23	5	1	1	1	23	23	1
548	1	2	18	12	1	1	1	18	18	2
314	1	2	20	8	1	1	2	20	20	1
473	1	2	26	5	1	1	1	26	30	1
375	1	2	21	1	1	1	1	21	30	2
436	2	2	17	9	1	1	2	17	18	2
336	2	2	15	6	2	1	2	15	18	2
654	1	2	26	4	1	1	2	26	26	1
343	2	2	19	9	2	1	2	19	19	1
643	1	2	19	5	1	1	2	19	19	2
504	2	2	23	5	1	1	2	23	23	2
307	1	2	22	5	1	1	2	22	22	1
428	1	2	25	17	1	1	2	25	25	1
436	1	2	19	9	1	1	2	19	21	2
465	2	2	14	7	2	1	1	14	18	2
381	1	2	21	8	1	1	2	21	21	1
604	1	2	19	0	1	1	2	19	19	1
408	1	2	23	1	1	1	2	23	20	2
407	1	2	21	4	1	1	2	21	21	2
517	1	2	27	7	1	1	1	27	27	2
471	1	2	29	8	1	1	2	29	29	1
344	2	2	16	8	2	1	1	15	19	1
655	1	2	26	5	1	1	2	26	27	1
351	2	2	18	6	1	1	2	17	17	2
429	2	2	49	9	1	1	2	19	16	1
494	1	2	22	13	1	1	1	22	25	2
319	2	2	17	10	2	1	2	16	18	1
554	1	2	26	7	1	1	2	26	26	1
588	2	2	17	3	1	1	2	17	18	2
375	2	2	19	6	1	1	1	19	20	2
595	1	2	25	4	1	1	2	25	27	1
333	1	2	20	7	1	1	2	20	20	2
394	2	2	16	4	1	1	1	15	18	1
406	1	2	19	2	1	1	1	19	25	2
389	2	2	15	5	1	1	1	15	18	2
471	2	2	18	7	2	1	2	18	18	1
346	2	2	16	7	2	1	2	16	16	2
393	2	2	16	8	2	1	2	15	18	2
354	1	2	25	10	1	1	2	25	25	1
380	1	2	20	7	1	1	2	20	24	2
399	1	2	22	11	1	1	2	22	22	2
323	1	2	23	7	1	1	1	23	18	1
404	2	2	13	5	1	1	2	13	18	2
592	1	2	22	0	1	1	2	22	22	1
542	1	2	29	6	1	1	2	29	29	1
425	1	2	16	5	1	1	2	16	22	1
435	2	2	22	8	2	1	2	22	22	1
434	2	2	19	12	2	1	2	19	19	1
467	1	2	18	8	1	1	2	18	18	1
524	1	2	22	0	1	1	2	22	22	2
335	2	2	17	9	2	1	1	17	21	2
405	1	2	22	2	1	1	1	22	25	2
529	1	2	19	4	1	1	2	19	19	2
660	1	2	23	5	1	1	1	23	23	2
516	2	2	17	5	1	1	2	16	18	2
586	1	2	19	10	1	1	1	19	22	2
625	1	2	17	3	1	1	2	17	18	1
411	2	2	14	7	2	1	2	13	18	2
631	2	2	16	7	1	1	2	16	20	1
324	1	2	20	5	1	1	2	20	25	2
577	1	2	20	10	1	1	1	22	22	2
609	1	2	34	10	1	1	1	33	35	1
326	1	2	20	12	1	1	1	20	25	1
415	2	2	25	5	2	1	2	24	24	2
591	1	2	26	9	1	1	1	26	21	1
646	2	2	18	9	2	1	1	18	18	2
493	2	2	17	10	2	1	2	16	16	1
635	2	2	23	9	1	1	2	23	23	1
568	2	2	16	7	1	1	2	16	18	2
497	2	2	19	10	1	1	1	18	18	2
397	2	2	14	8	2	1	2	14	18	2
446	2	2	16	6	1	1	1	16	16	1
358	1	2	21	5	1	1	2	21	21	1
479	1	2	21	5	1	1	2	21	24	1
662	2	2	17	8	2	1	2	17	18	1
470	1	2	26	3	1	1	2	26	26	1
571	2	2	17	3	1	1	2	17	18	1
309	2	2	17	10	1	1	2	17	17	1
565	2	2	19	8	1	1	2	19	19	2
581	1	2	20	5	1	1	1	20	20	2
356	2	2	19	5	1	1	2	19	19	2
535	2	2	20	8	2	1	2	20	20	1
574	2	2	15	8	2	1	2	15	15	2
520	1	2	18	7	1	1	2	18	18	1
649	2	2	16	3	1	1	2	16	18	2
391	1	2	20	2	1	1	1	20	20	2
646	1	2	21	13	1	1	2	21	21	1
488	2	2	17	8	1	1	2	17	18	1
422	2	2	16	9	2	1	2	16	20	2
480	1	2	20	12	1	1	2	20	20	1
569	2	2	14	8	2	1	1	14	18	2
462	1	2	21	2	1	1	1	21	23	2
519	1	2	20	5	1	1	2	20	20	1
564	2	2	18	4	2	1	2	18	18	1
411	1	2	18	2	1	1	2	19	19	2
580	2	2	20	13	2	1	2	20	20	1
654	2	2	15	3	1	1	2	15	15	1
310	2	2	16	5	2	1	2	16	18	2
621	1	2	22	5	1	1	2	22	22	2
633	1	2	20	5	1	1	2	20	22	1
509	1	2	21	0	1	1	1	21	30	2
360	1	2	32	17	1	1	2	32	32	2
582	1	2	23	16	2	1	2	23	23	1
516	1	2	21	4	1	1	2	21	21	2
308	1	2	23	0	1	1	2	23	23	1
320	2	2	15	8	2	1	2	15	18	1
630	1	2	15	9	2	1	2	18	20	2
626	2	2	14	4	1	1	2	13	18	1
637	2	2	20	7	1	1	2	19	18	2
483	1	2	19	8	1	1	2	19	19	2
388	1	2	22	5	1	1	1	22	22	1
640	1	2	20	0	1	1	2	20	25	1
428	2	2	22	14	1	1	2	22	18	1
430	1	2	25	3	1	1	1	25	25	2
617	1	2	23	10	1	1	2	23	23	1
538	2	2	16	6	2	1	1	16	18	2
433	2	2	17	10	2	1	2	17	17	1
556	2	2	21	11	2	1	1	21	21	2
625	2	2	17	3	1	1	2	14	18	1
598	1	2	30	12	1	1	2	30	24	1
349	1	2	22	10	1	1	2	22	22	2
639	2	2	13	6	2	1	1	13	20	2
575	1	2	26	11	1	1	1	26	22	1
547	1	2	19	2	1	1	2	19	23	2
362	1	2	24	8	1	1	2	24	24	1
312	2	2	19	7	1	1	2	19	19	2
665	1	2	18	11	1	1	2	18	22	1
631	1	2	21	0	1	1	2	21	21	1
652	1	2	18	5	1	1	2	18	18	2
484	2	2	17	7	2	1	1	17	18	2
630	2	2	16	8	2	1	2	16	18	2
528	1	2	25	0	1	1	2	25	20	1
544	1	2	21	4	1	1	2	21	21	1
661	1	2	22	5	1	1	2	22	22	1
427	1	2	21	16	1	1	2	21	21	1
665	2	2	18	6	1	1	2	17	17	1
651	2	2	18	10	1	1	1	18	21	2
618	2	2	15	2	2	1	2	15	20	1
429	1	2	27	16	1	1	2	27	24	1
507	1	2	18	9	1	1	2	18	30	1
523	1	2	19	13	1	1	2	19	19	1
414	2	2	19	8	2	1	2	19	19	1
457	2	2	17	11	2	1	2	17	18	1
655	2	2	16	4	2	1	2	15	18	2
351	1	2	21	10	1	1	2	21	25	2
392	2	2	17	10	2	1	2	17	18	1
415	1	2	24	6	1	1	2	24	24	1
662	1	2	25	6	1	1	2	25	25	1
388	2	2	17	10	2	1	1	17	17	2
549	1	2	18	3	1	1	2	18	24	1
663	1	2	31	16	1	2	2	31	31	1
633	2	2	14	8	2	1	2	14	18	1
468	1	2	18	5	1	1	2	18	24	1
364	2	2	18	9	2	1	2	17	20	1
480	2	2	14	7	2	1	2	13	13	1
594	2	2	16	2	2	1	2	15	15	1
434	1	2	27	13	1	1	2	27	27	1
534	2	2	15	4	2	1	2	15	17	1
368	2	2	19	12	1	1	2	18	18	2
568	1	2	18	6	1	1	2	18	18	1
614	1	2	20	8	1	1	2	19	19	1
553	1	2	20	1	1	1	2	20	20	2
528	2	2	17	7	1	1	2	17	18	1
534	1	2	23	2	1	1	2	23	23	1
616	2	2	18	7	1	1	1	18	19	2
329	2	2	14	8	2	1	1	14	20	2
322	2	2	17	4	1	1	2	17	18	2
490	2	2	18	10	1	1	1	18	18	1
453	2	2	16	8	1	1	2	16	18	2
371	2	2	19	10	1	1	2	19	22	2
606	2	2	18	3	1	1	2	17	17	2
498	1	2	25	14	1	1	2	25	25	1
585	1	2	21	5	1	1	2	21	21	1
477	2	2	16	6	1	1	2	16	18	2
477	1	2	19	7	1	1	2	19	19	2
588	1	2	27	3	1	1	2	27	27	2
316	2	2	18	8	1	1	1	17	19	2
537	1	2	20	6	1	1	2	20	20	2
410	1	2	27	3	1	1	2	27	30	2
623	2	2	19	6	1	1	1	18	18	2
469	2	2	17	4	2	1	2	17	20	2
619	1	2	17	7	1	1	1	17	20	2
530	2	2	17	7	2	1	1	17	18	1
579	2	2	18	9	1	1	2	18	18	2
306	2	2	18	11	1	1	2	18	19	1
658	2	2	16	7	1	1	2	16	20	2
658	1	2	19	5	1	1	2	19	22	2
613	1	2	21	14	1	1	2	21	24	1
352	2	2	15	2	1	1	2	15	18	2
543	2	2	15	4	2	1	2	15	18	2
424	2	2	14	4	1	1	2	14	18	2
635	1	2	25	2	1	1	2	25	25	1
638	1	2	27	0	1	1	2	27	27	1
531	2	2	16	7	2	1	2	15	18	2
472	2	2	18	4	1	1	2	18	18	1
649	1	2	22	2	1	1	2	22	22	2
475	2	2	15	5	1	1	2	15	18	2
447	2	2	14	7	2	1	2	13	18	1
482	1	2	21	12	1	1	2	21	21	1
657	1	2	21	2	1	1	2	21	21	2
547	2	2	13	1	1	1	2	13	15	1
433	1	2	24	10	1	1	2	24	24	1
412	1	2	18	2	1	1	2	18	18	1
446	1	2	23	2	1	1	1	23	28	2
539	2	2	20	12	2	1	2	19	19	1
440	2	2	16	5	1	1	2	16	18	2
352	1	2	19	2	1	1	2	19	19	2
468	2	2	15	8	2	1	2	15	18	2
610	2	2	20	12	2	1	1	20	20	2
610	1	2	30	17	1	1	1	29	29	1
581	2	2	17	4	1	1	1	17	18	2
423	1	2	22	11	1	1	2	22	22	1
537	2	2	15	6	1	1	2	15	18	2
423	2	2	22	13	1	1	2	21	21	2
605	2	2	18	2	1	1	1	17	17	1
452	2	2	16	5	1	1	2	15	18	2
452	1	2	19	4	1	1	2	20	25	1
639	1	2	17	6	1	1	1	17	22	2
456	2	2	25	8	1	1	2	25	25	2
634	2	2	20	7	1	1	2	20	20	1
541	1	2	31	8	1	1	2	31	31	1
562	1	2	23	2	1	1	1	23	23	1
310	1	2	18	3	1	1	2	18	18	2
596	2	2	26	12	1	1	2	26	26	2
656	1	2	23	5	1	1	1	23	25	2
629	2	2	20	8	1	1	2	20	20	2
554	2	2	20	2	2	1	2	20	20	2
486	2	2	15	7	2	1	2	15	18	2
413	2	2	14	5	1	2	2	13	18	1
372	1	2	19	9	1	1	2	19	25	2
615	2	2	17	8	2	1	2	17	18	2
602	2	2	19	7	1	1	2	19	19	2
474	2	2	14	1	1	1	2	14	18	2
474	1	2	19	5	1	1	2	19	19	2
376	1	2	26	5	1	1	2	26	26	1
504	1	2	24	5	1	1	2	24	24	2
597	2	2	19	8	1	1	2	19	18	2
546	1	2	32	8	1	1	2	32	32	1
449	2	2	17	0	1	1	1	17	17	2
386	1	2	22	5	1	1	2	22	24	1
372	2	2	17	10	2	1	2	16	18	2
580	1	2	25	10	1	1	2	25	25	1
650	2	2	15	9	1	1	2	14	18	2
572	1	2	19	0	1	1	1	19	19	1
505	2	2	16	6	1	1	2	16	18	2
445	1	2	27	7	1	1	2	27	27	2
501	1	2	21	9	1	1	2	20	20	1
422	1	2	19	9	1	1	2	19	21	2
442	1	2	20	7	1	1	2	20	22	2
453	1	2	16	8	1	1	2	16	20	1
324	2	2	15	9	2	1	2	14	18	1
334	2	2	18	10	2	1	2	18	18	1
558	1	2	19	5	1	1	2	19	19	2
390	2	2	13	5	1	1	2	13	19	2
555	1	2	24	10	1	1	1	24	25	1
545	1	2	19	0	1	1	1	19	19	1
358	2	2	16	9	2	1	2	16	18	1
451	1	2	21	12	1	1	2	21	21	1
458	1	2	27	5	1	1	2	27	22	2
502	2	2	17	8	1	1	2	17	18	1
531	1	2	20	3	1	1	2	20	20	2
491	2	2	14	7	2	1	2	14	18	2
539	1	2	29	17	1	1	2	28	26	1
363	1	2	24	13	1	1	2	24	24	1
370	2	2	19	12	1	1	2	19	19	1
329	1	2	17	2	1	1	1	17	18	2
510	2	2	18	9	2	1	2	18	22	2
595	2	2	20	6	2	1	2	20	20	1
376	2	2	19	7	2	1	2	19	19	1
499	1	2	25	0	1	1	2	25	28	2
494	2	2	19	6	1	1	1	19	19	2
379	1	2	23	2	1	1	1	23	23	2
546	2	2	24	12	2	1	2	24	24	2
330	2	2	19	6	2	1	2	18	18	1
661	2	2	15	7	1	1	2	15	18	2
641	2	2	22	11	2	1	2	22	22	1
306	1	2	29	12	1	1	2	29	29	1
623	1	2	28	5	1	1	1	28	28	2
624	2	2	20	4	2	1	2	20	20	1
540	2	2	16	7	2	1	2	16	18	2
620	1	2	23	10	1	1	2	23	23	2
404	1	2	18	2	1	1	2	18	18	2
467	2	2	15	5	1	1	2	15	18	2
506	2	2	22	8	1	1	2	22	22	2
361	1	2	20	11	2	1	1	20	24	2
444	2	2	15	4	2	1	2	14	18	1
585	2	2	17	7	2	1	2	17	17	1
511	2	2	13	6	2	1	1	13	20	2
373	1	2	22	7	1	1	2	22	22	1
653	1	2	21	2	1	1	2	21	21	2
648	1	2	20	5	1	1	2	20	20	1
519	2	2	18	5	1	1	2	18	18	2
357	2	2	13	5	1	1	1	13	18	1
459	2	2	15	7	1	1	1	14	48	1
438	1	2	23	7	1	1	1	23	23	2
555	2	2	17	4	2	1	1	17	17	1
632	2	2	18	10	2	1	2	17	17	1
510	1	2	23	9	1	1	2	23	23	2
642	2	2	14	7	2	1	2	14	19	2
576	2	2	16	7	2	1	2	15	18	1
647	2	2	15	6	2	1	2	15	18	1
389	1	2	18	4	1	1	1	18	20	2
549	2	2	15	4	1	1	2	15	15	1
475	1	2	19	4	1	1	1	19	19	2
466	1	2	22	4	1	1	2	22	22	2
444	1	2	15	0	1	1	2	15	22	1
570	2	2	15	3	2	1	2	15	17	2
586	2	2	20	2	1	1	1	20	20	2
343	1	2	25	5	1	1	2	25	25	1
459	1	2	22	6	1	1	1	22	22	1
488	1	2	20	8	1	1	2	20	24	2
326	2	2	15	6	2	1	1	14	18	1
402	1	2	19	7	1	1	2	19	19	1
526	1	2	29	2	1	1	2	29	23	1
396	1	2	22	14	1	1	2	22	18	1
520	2	2	13	7	2	1	2	13	18	1
478	1	2	24	4	1	1	2	24	24	2
567	2	2	13	7	2	1	1	13	16	2
419	2	2	19	7	2	1	2	19	19	1
652	2	2	17	4	1	1	2	17	17	2
401	2	2	17	3	1	1	2	18	20	1
559	1	2	21	3	1	1	2	21	21	2
611	2	2	14	7	1	1	2	14	18	2
518	1	2	19	4	1	1	2	19	24	2
527	1	2	21	0	1	1	2	21	21	1
501	2	2	19	10	2	1	2	19	21	2
316	1	2	20	6	1	1	1	20	20	2
435	1	2	22	8	1	1	2	22	22	1
499	2	2	19	10	1	1	2	19	19	2
592	2	2	17	7	2	1	2	16	18	1
657	2	2	20	5	1	1	2	20	20	2
600	1	2	20	5	1	1	2	20	25	2
456	1	2	25	10	1	1	2	25	25	1
337	2	2	16	7	2	1	2	16	18	1
645	1	2	23	5	1	1	1	23	25	2
356	1	2	23	4	1	1	2	23	23	2
508	2	2	17	3	1	1	2	16	16	1
442	2	2	15	8	1	1	2	14	18	2
464	1	2	27	7	1	1	2	27	22	1
626	1	2	21	4	1	1	1	21	21	1
317	2	2	18	5	1	1	2	18	18	1
317	1	2	23	4	1	1	2	23	23	1
491	1	2	19	5	1	1	2	19	19	2
383	2	2	15	5	1	1	2	15	18	1
664	1	2	18	6	1	1	2	18	24	2
347	1	2	21	12	1	1	2	21	21	1
575	2	2	15	4	1	1	1	15	18	2
373	2	2	20	5	2	1	2	20	20	1
378	2	2	17	3	1	1	2	17	19	1
319	1	2	22	13	1	1	2	22	20	1
315	2	2	17	9	1	1	2	17	17	2
427	2	2	17	7	2	1	2	17	18	2
473	2	2	15	7	1	1	1	15	18	2
366	2	2	25	16	1	1	1	25	25	1
574	1	2	22	9	1	1	2	22	22	1
409	2	2	23	12	1	1	2	22	22	2
530	1	2	27	6	1	1	1	27	25	1
476	2	2	17	3	2	2	2	17	20	1
483	2	2	15	8	2	1	2	15	18	2
382	2	2	16	6	1	1	2	16	18	1
